# Supplementary material for: Impact of Drying on Phytonutritional Compounds, In Vitro Antioxidant Activity and Cytotoxicity of Spiny Saltbush (Rhagodia spinescens)
Source: Antioxidants (Basel). 2024 Nov 12;13(11):1382. doi: 10.3390/antiox13111382 (PMC11591164; doi:10.3390/antiox13111382)
Supplement: Supplementary file 1 [file antioxidants-13-01382-s001.zip]

Archive with 1 entries (1 files):
- antioxidants-3295558-supplementary.pdf
